# Supplementary material for: Rationale and design of a multicenter placebo-controlled double-blind randomized trial to evaluate the effect of empagliflozin on endothelial function: the EMBLEM trial
Source: Cardiovasc Diabetol. 2017 Apr 12;16:48. doi: 10.1186/s12933-017-0532-8 (PMC5389095; doi:10.1186/s12933-017-0532-8)
Supplement: Supplementary file 1 — Additional file 1. Blood examination. [file 12933_2017_532_MOESM1_ESM.xlsx]

## Sheet: Additional File 1
	Additional File 1. Blood examination
		- Red blood cells
		- Hemoglobin
		- Hematocrit
		- Aspartate transaminase
		- Alanine aminotransferase
		- Gamma-glutamyl transpeptidase
		- Serum creatinine (Cr)
		- Estimated glomerular filtration rate*
		- Uric acid
		- Fasting blood glucose
		- HbA1c
		- Total cholesterol
		- High-density lipoprotein cholesterol
		- Low-density lipoprotein cholesterol†
		- Triglycerides
		- Non-high-density lipoprotein cholesterol
		- Ketone bodies
		*Calculated using the following formula; 194 × serum Cr-1.094 × age-0.287 (× 0.739 in females), †Calculated using the Friedewald formula.
