# Supplementary material for: Rationale and design of a multicenter placebo-controlled double-blind randomized trial to evaluate the effect of empagliflozin on endothelial function: the EMBLEM trial
Source: Cardiovasc Diabetol. 2017 Apr 12;16:48. doi: 10.1186/s12933-017-0532-8 (PMC5389095; doi:10.1186/s12933-017-0532-8)
Supplement: Supplementary file 3 — Additional file 3. Trial organization. [file 12933_2017_532_MOESM3_ESM.xlsx]

## Sheet: Additional File 3
	Additional File 3. Trial organization
	- Principal Investigator
			Koichi Node, Saga University, Saga, Japan
	- Research Advisor
			Yukihito Higashi, Hiroshima University, Hiroshima, Japan
			Shinichiro Ueda, University of the Ryukyus, Nishihara, Japan
	- Steering Committee
			Hirofumi Tomiyama (Chair), Tokyo Medical University, Tokyo, Japan
			Junya Ako, Kitasato University School of Medicine, Sagamihara, Japan
			Teruo Inoue, Dokkyo Medical University School of Medicine, Mibu, Japan
			Yosuke Okada, University of Occupational and Environmental Health, Kitakyushu, Japan
			Kazuo Kimura, Yokohama City University Medical Center, Yokohama, Japan
			Michio Shimabukuro, Fukushima Medical University, Fukushima, Japan
			Hideaki Jinnouchi, Jinnouchi Hospital, Kumamoto, Japan
			Seigo Sugiyama, Jinnouchi Hospital, Kumamoto, Japan
			Naohiko Takahashi, Oita University Faculty of Medicine, Yufu, Japan
			Toshinari Takamura, Kanazawa University Graduate School of Medical Science, Kanazawa, Japan
			Isao Taguchi, Dokkyo Medical University Koshigaya Hospital, Koshigaya, Japan
	- Executive Committee
			Minako Yamaoka-Tojo (Chair), Kitasato University School of Medicine, Sagamihara, Japan
			Hiroki Uehara, Urasoe General Hospital, Urasoe, Japan
			Takaaki Kusumoto, Izumi General Medical Center, Izumi, Japan
			Masashi Sakuma, Dokkyo Medical University School of Medicine, Mibu, Japan
			Kunihiro Suzuki, Dokkyo Medical University School of Medicine, Mibu, Japan
			Yasuhiko Takemoto, Osaka City University Graduate School of Medicine, Osaka, Japan
			Akira Tamura, Hetsugi Hospital, Oita, Japan
			Hiroki Teragawa, JR Hiroshima Hospital, Hiroshima, Japan
			Tatsuya Maruhashi, Hiroshima University, Hiroshima, Japan
	- Data and Safety Monitoring Board
			Takeshi Morimoto (Chair), Hyogo College of Medicine, Nishinomiya, Japan
			Mitsuyoshi Urashima, Jikei University School of Medicine, Tokyo, Japan
			Takashi Nomiyama, Fukuoka University, Fukuoka, Japan
	- Protocol design and randomization
			Hisako Yoshida, Clinical Research Center, Saga University, Saga, Japan
	- Statistical analysis
			Yasunori Sato, Clinical Research Center, Graduate School of Medicine, Chiba University, Chiba, Japan
			Atsushi Kawaguchi, Clinical Research Center, Saga University, Saga, Japan
	- Trial drug management
			Department of Pharmacy, Saga University Hospital, Saga, Japan
	- Trial secretariat
			Department of Cardiovascular Medicine, Saga University, Saga, Japan
			Department of Clinical Science, DOT WORLD CO., LTD., Tokyo, Japan
	- Project management
			Yumi Ikehara, Clinical Research and Quality Management Center, University of the Ryukyus Hospital, Nishihara, Japan
	- Data center and management
			Department of Data Science, DOT WORLD CO., LTD., Tokyo, Japan
	- Monitoring
			Shinichiro Ueda, Clinical Research and Quality Management Center, University of the Ryukyus Hospital, Nishihara, Japan
	- Operations audit
			Takafumi Toita, Clinical Research Support Center, University of the Ryukyus, Okinawa, Japan
